# Supplementary material for: Genome-Guided Discovery of the First Myxobacterial Biarylitide Myxarylin Reveals Distinct C–N Biaryl Crosslinking in RiPP Biosynthesis
Source: Molecules. 2021 Dec 10;26(24):7483. doi: 10.3390/molecules26247483 (PMC8708641; doi:10.3390/molecules26247483)
Supplement: Supplementary file 1 [file molecules-26-07483-s001.zip]

Archive with 1 entries (1 files):
- new supplementary-molecules-1500178.pdf
